# Supplementary material for: Successful mitral-transcatheter edge to edge repair in a young patient with severe primary mitral regurgitation unsuitable for surgery: a case report
Source: Eur Heart J Case Rep. 2025 Sep 19;9(10):ytaf464. doi: 10.1093/ehjcr/ytaf464 (PMC12495034; doi:10.1093/ehjcr/ytaf464)
Supplement: ytaf464_Supplementary_Data [file ytaf464_supplementary_data.zip]

Archive with 12 entries (12 files):
- Video 5B.mov
- Video 5C.mov
- Video 6.mp4
- Video 7.mp4
- Supplementary figure 1. Chest CT v2 .tiff
- Supplementary figure 2.tif
- Video 1.mp4
- Video 2.mp4
- Video 3. Chest CT.mov
- Video 4.mp4
- Video 5.mp4
- Video 5A.mov
